# Supplementary material for: Genetic and hosts characterization of hantaviruses in port areas in Hainan Province, P. R. China
Source: PLoS One. 2022 Mar 3;17(3):e0264859. doi: 10.1371/journal.pone.0264859 (PMC8893628; doi:10.1371/journal.pone.0264859)
Supplement: S1 Table — It includes all sequences used to construct phylogenetic trees. (XLSX) [file pone.0264859.s001.xlsx]

## Sheet: Sheet2
virus strain	genbank L	genbank M	genbank S	genotype
12034	KY468942.1	-	-	SEOV
168343	KY468944.1	-	-	SEOV
JX20140581	KY639762.1	KY639572.1	-	SEOV
DPRK08	JX853574.1	JX853576.1	JX853575.1	SEOV
Hu02-258	MF149951.1	MF149946.1	MF149954.1	SEOV
DN2	KX289952.1	KX289953.1	-	SEOV
2013-243	KJ209789.1	-	-	SEOV
2011-473	KJ209756.1	-	-	SEOV
BjHD01	-	DQ133505.1	AY627049.2	SEOV
Rn-CP7	-	-	GQ279382.1	SEOV
YZG	-	-	EF536376.1	SEOV
SD201	-	-	GQ279385.1	SEOV
GZRn76	MN022855.1	MN022827.1	MN022799.1	SEOV
GZRn148	MN022871.1	MN022843.1	MN022815.1	SEOV
2013SZ32	KY659374.1	-	-	SEOV
GuangzhouRn36_2010	-	-	GU592948.1	SEOV
IR461	KM948595.1	AF458104.1	AF329388.1	SEOV
HuBJ20	HM748805.1	-	GQ279394.1	SEOV
changchun	-	EU163437.1	-	SEOV
93HBQ3	-	KM115585.1	-	SEOV
Rn11-53	-	MF149945.1	MF149950.1	SEOV
SR11	-	M34882.1	M34881.1	SEOV
SRH17	-	KT885183.1	-	SEOV
Guang199	-	AB027086.1	-	SEOV
5CSG	-	AB618130.1	-	SEOV
Beijing-Rn	-	AB027087.1	-	SEOV
HN71-L	-	AB027084.1	-	SEOV
42CSG	-	-	AB618118.1	SEOV
HaiPhong24-11	-	AB674761.1	EF205412.1	SEOV
B-1	-	X53861.1	-	SEOV
Wan	-	AB027081.1	-	SEOV
HuludaoRn101	-	GU592923.1	GU592952.1	SEOV
XD210	-	EF205389.1	EF205412.1	SEOV
zy27	-	-	AF406965.1	SEOV
Gongzhuling415	-	-	KF745949.1	SEOV
HB55	-	AF035832.1	-	SEOV
SC106	-	-	GU361893.1	SEOV
ShenyangRn139	-	FJ884529.1	GU592951.1	SEOV
Gou3	-	AF145977	AF184988	SEOV
K24-v2	-	AF288654	AF288655	SEOV
Z10	-	AF276987	AF184987	HTNV
Z37	AF285266.1	AF190119	AF187082	SEOV
ZT10	EF581094.1	DQ159911	AY766368	SEOV
JiangxiXianjianRn-07-2011	KP900346.1	KP859513	KP859511.1	SEOV
L99	AF288297.1	AF288298	AF288299	SEOV
Fj372/2013	KP645196.1	KP645197	KP645198	SEOV
HTNV76-118	X55901.1	KT885048	M14626	HTNV
SEOV R22	-	S68035	AF288295	SEOV
SEOV80-39	X56492.1	S47716	NC_005236	SEOV
84Fli	-	AF345636	AY017064	HTNV
TJJ16	-	EU074672	AY839871	HTNV
WuhanRf49	-	JQ665895.1	JQ665919.1	SEOV
WuhanRn75	-	JQ665903	JQ665927	SEOV
HBQ43	-	KM233657	-	SEOV
CUI	-	-	GQ279395	SEOV
93HBX12	-	-	EF192308	SEOV
Hb8610	-	-	AF288643	SEOV
LZSF21	KY639775.1	KY639582	KY639706	SEOV
NMAp117	-	KM853165	KM853162	HTNV
AR23	KY662272.1	KY662271	KY662270	Xuan son virus
BT20	KM102249.1	NC_038513	KM102247	Laibin virus
PUUV	KJ994778.1	KJ994777.1	KJ994776.1	PUUV
